# Supplementary material for: Design and Analysis of Novel HEV Vaccine Variants and Evaluation of Two Selected Candidates in a Porcine Infection Model
Source: Liver Int. 2025 Aug 1;45(9):e70246. doi: 10.1111/liv.70246 (PMC12315483; doi:10.1111/liv.70246)
Supplement: Supplementary file 2 — Table S3: Overview of clinical score (CS) sheets during the pig treatment experiment. See Supporting Information S1 for parameter assignments. If the clinical score differs from 0, the eartag number of the affected. [file LIV-45-0-s001.xlsx]

## Sheet: Tabelle1
Overview of clinical score (CS) sheets during the pig treatment experiment. See Supplementary Data 1 for parameter assignments. If the clinical score differs from 0, the eartag number of the affected pig is given in brackets in the corresponding column. Pig with eartag number 96 (environmental control) was treated with antibiotics and non-steroidal anti-inflammatory drugs (NSAIDS) for respiratory…
date	dpi	dpv	Temperature [°C] uninfected control		Temperature [°C] infected adjuvant control		Temperature [°C] infected control						Temperature [°C] Vaccine group p429						Temperature [C] Vaccine group p429-ORF3						CS Liveliness	CS posture	CS respiration	CS movement	CS lameness	CS Skin	CS eyes	CS faeces	CS appetite	CS feedig behaviour	treatment	notes
			Eartag number 81	Eartag number 96	Eartag number 85	Eartag number 86	Eartag number 15	Eartag number 17w	Eartag number 93	Eartag number 6	Eartag number 8	Eartag number 13	Eartag number 12b	Eartag number 14	Eartag number 20	Eartag number 7	Eartag number 16	Eartag number 17b	Eartag number 82	Eartag number 94	Eartag number 97	Eartag number 91	Eartag number 95	Eartag number 98
2022-11-07	-63	-7
2022-11-08	-62	-6																																	96: Duphamox (Amoxicillin), Metacam (Meloxicam)
2022-11-09	-61	-5
2022-11-10	-60	-4																																	96: Duphamox (Amoxicillin)
2022-11-11	-59	-3	39.2	39.6
2022-11-12	-58	-2																																	96: Duphamox (Amoxicillin)
2022-11-13	-57	-1
2022-11-14	-56	0	39.7	39.4
2022-11-15	-55	1	38.1	39.3	39.6	39.7	39.7	39.8	39.7	39	39.1	39.8	39.2	39.1	39.2	38.6	39.1	38.6	38.6	38.7	39.3	38.7	39.4	38.5	0	0	0	0	0	0	0	0	0	0
2022-11-16	-54	2	39.6	39.7	39.3	-	39.8	39.1	39.3	39	39.6	39.1	-	39.3	39.4	39.1	39.5	39.3	39.7	39.8	39.4	39.5	39.4	39.3	0	0	0	0	0	0	0	1 (17)	0	0
2022-11-17	-53	3	39.1	39.4	39.6	39.2	39.3	39.6	39.8	38.9	39	39.2	39.8	39.5	39.4	38.6	39.3	39	38.8	39.4	39.2	39.2	39.1	39.2	0	0	0	0	0	0	0	1 (17)	0	0
2022-11-18	-52	4	39	39.7	39.5	39.1	39.9	39.6	39.9	39.1	39.2	39.3	39.4	39.1	39.5	39.5	39.4	39.7	39.5	39.4	39.3	39.4	39.5	38.6	0	0	0	0	0	0	0	1 (17)	0	0
2022-11-19	-51	5	39	39.4	39.7	39.4	39.8	39.6	40.1	39.4	39.5	39.3	39.1	39.9	40.1	38.6	39	39	39.2	39.4	39.6	39.4	39.2	39.8	0	0	0	0	0	0	0	1 (17, 93)	0	0
2022-11-20	-50	6	39.8	39.3	39.2	39.2	39.6	39.3	39.5	39.6	39.3	39.1	39.5	39.2	39.8	39.1	38.9	38.9	39.1	39	39.5	39	39	39.1	0	0	0	0	0	0	0	0	0	0
2022-11-21	-49	7	39.1	39.6	39.1	39	39.5	39.8	39.5	39.2	39.2	39.1	39.2	39.5	39.4	39.3	38.6	39.1	39.3	39	39.1	39.2	39.2	39.4	0	0	0	0	0	0	0	1 (17)	0	0
2022-11-22	-48	8	39.4	39.3	39.1	39	39.7	39.4	39.6	39.3	38.8	39.2	39.3	39.3	39.7	39	39.3	39	39.7	39	39.7	39.6	39.4	39.3	0	0	0	0	0	0	0	1 (17)	0	0
2022-11-23	-47	9	39	39.3	39.5	39.4	39.7	39	39.7	39.5	39.5	39.4	39.8	39.5	39.1	38.5	38.5	39	39.2	38.8	39.3	39.1	39.4	39.4	0	0	0	0	0	0	0	1 (17)	0	0
2022-11-24	-46	10	39.4	39.4	39.4	39.5	39.7	38.8	40	39.6	39.7	39.6	39.8	39.4	39.1	39.5	39.4	39.4	39.4	39.6	39.7	39.5	39.7	39.4	0	0	0	0	0	0	0	0	0	0
2022-11-25	-45	11	39.4	39.7	39.2	39.1	39.6	38.9	39.7	39.5	39.5	39.3	39.4	39.2	39.4	38.5	38.9	39	39.2	39.3	39.5	39.3	38.8	39.2	1 (96)	0	1 (96)	0	0	0	0	0	0	0	96: Duphamox (Amoxicillin)
2022-11-26	-44	12	39.4	39.7	39	38.9	39.8	38.8	39.4	38.8	39.1	39.3	39	39.5	39.1	39	38.8	39.1	39.2	39	39	39.4	39.3	39.2	1 (96)	0	1 (96)	0	0	0	0	0	0	0
2022-11-27	-43	13	39.2	39.4	39.1	39	39.6	38.8	38.6	38.7	38.8	38.9	38.9	39	39.1	38.8	39	39.2	39	39.2	39.1	38.8	39.2	39.3	1 (96)	1 (96)	1 (96)	0	0	0	0	0	0	0	96: Duphamox (Amoxicillin), Metacam (Meloxicam)
2022-11-28	-42	14	39.6	39.6	39.6	39.1	39.6	39	39.5	39.5	39.7	39.4	39.5	39.4	39.5	39.4	39.1	39.5	38.8	39.5	39.4	39.5	39.5	39.3	1 (96)	0	1 (96)	0	0	0	0	0	0	0
2022-11-29	-41	15	39	39.7	39.6	39.6	39.5	39	39.4	39.4	39.4	39.3	39.6	39.6	39.5	39.3	38.7	39.6	39.4	39.6	39.6	39.8	39.5	39.4	1 (96)	0	1 (96)	0	0	0	0	0	0	0	96: Duphamox (Amoxicillin)
2022-11-30	-40	16	39.4	39.7	39.6	39.5	39.4	39	39.6	39.5	39.7	39.5	39.9	39.2	39.3	39	39	39.9	39.2	39.4	39.7	39.5	39.6	39.6	1 (96)	0	1 (96)	0	0	0	0	0	0	0
2022-12-01	-39	17	39.4	39.2	39.7	39.5	39.2	39.6	39.5	39.5	39.6	39.7	39.1	39.3	39.2	39.1	39.3	39.6	39.1	39.2	39.5	39.4	39.3	39.5	1 (96)	0	1 (96)	0	0	0	0	1 (91, 95, 98)	0	0	96: Duphamox (Amoxicillin)
2022-12-02	-38	18	39.4	39.5	39.5	39.3	39.6	39.1	39.3	39.7	39.9	39.8	39	39.1	39.1	39.2	39.1	39.4	39.4	39.6	39.6	39.7	39.7	39.7	1 (96)	0	0	0	0	0	0	1 (91)	0	0
2022-12-03	-37	19	39.1	39.7	40	39.7	39.6	39.2	39.3	39.6	39.6	39.7	39.5	39.7	39.1	39.7	39.3	39.8	39.3	39.5	39.8	39.7	39.4	39.4	0	0	1 (96)	0	0	0	0	0	0	0	96: Duphamox (Amoxicillin)
2022-12-04	-36	20	39.5	39.5	39.5	39.5	39.6	39.2	39.5	39.6	39.7	39.7	39.9	39.1	39.5	39.7	39.4	39.7	39.2	39.7	39.8	39.5	39.9	39.4	0	0	0	0	0	0	0	0	0	0
2022-12-05	-35	21	39.4	39.3	39.8	39.5	39.7	39.2	39.6	39.6	39.7	39.5	39.7	39.3	39.4	39.6	39.3	39.5	39.5	39.6	39.6	39.8	39.7	39.6	0	0	0	0	0	0	0	0	0	0	96: Duphamox (Amoxicillin)
2022-12-06	-34	22	39.3	39.1	39.8	39.4	39.5	39.2	39.6	39.6	39.5	39.6	39.5	39.2	39.3	39.4	39.2	39.3	39.2	39.5	39.6	39.7	39.6	39.4	0	0	0	0	0	0	0	0	0	0
2022-12-07	-33	23	39.6	39.8	39.7	39.4	39.5	39.2	39.7	39.6	39.9	39.6	39.2	39.5	39.3	39.2	39.5	39.3	39.3	39.5	39.1	39.5	39.6	39.3	0	0	1 (96)	0	0	0	0	0	0	0	96: Duphamox (Amoxicillin)
2022-12-08	-32	24	39.4	39.7	39.8	39.5	39.4	39.2	39.5	39.7	39.8	39.9	39.5	39.7	39.6	39.5	39.2	39.7	39.5	39.5	39.8	39.7	39.5	39.6	0	0	1 (96)	0	0	0	0	0	0	0
2022-12-09	-31	25	39.4	39.8	39.3	39.1	39.4	39.3	39.2	39.2	39.4	39.1	39.3	39.1	39.5	39.3	39.1	39.5	39.2	39.4	39.7	39.5	39.5	39.5	1 (96)	0	0	0	0	0	0	1 (81, 96)	0	0	96: Duphamox (Amoxicillin)
2022-12-10	-30	26	39.6	39.5	39.1	38.8	39.1	39	39.2	39.1	39.3	39.4	39.3	39	39.2	39.4	39.3	39.1	39.3	39.6	39.1	39.5	39.3	39.1	0	0	0	0	0	0	0	0	0	0
2022-12-11	-29	27	39.3	39.4	39.2	38.8	39.3	38.6	39	39.1	39.2	39.3	39.1	39.4	39.2	39.3	39.3	39.5	39.3	39.1	39.5	39.3	39.4	39.1	0	0	0	0	0	0	0	0	0	0	96: Duphamox (Amoxicillin)
2022-12-12	-28	28	39.2	39.3	39.1	39	39.2	38.8	38.9	39.2	39.3	39.1	39.2	39.3	39.1	39.2	39.1	39.3	39.2	39.4	39.6	39.5	39.2	39.1	0	0	0	0	0	0	0	0	0	0
2022-12-13	-27	29	39.1	39.2	39.7	39.5	39.4	39.1	39.3	39.3	39.5	39.1	39.3	39.1	39.2	39.1	39.2	39	39.5	39.6	39.7	39.4	39.5	39.2	0	0	0	0	0	0	0	0	0	0	96: Duphamox (Amoxicillin)
2022-12-14	-26	30	39.4	39.3	39.6	39.3	39.6	39.2	39.4	39.4	39.6	39.2	39.1	39	39.1	39.1	39	39.1	39.6	39.3	39.5	39.8	39.4	39.2	0	0	0	0	0	0	0	0	0	0
2022-12-15	-25	31	39.5	39.6	39.5	39.2	39.1	39.3	39.2	39.2	39	39.3	39.6	39.4	39.6	39.5	39.5	39.7	39.3	39.1	39	39	39.2	39.1	0	0	0	0	0	0	0	0	0	0	96: Duphamox (Amoxicillin)
2022-12-16	-24	32	38.1	39.4	39.5	39.4	39	39.1	39	39.1	39.1	39	39.6	39.5	39.6	39.5	39.6	39.7	39.4	39.4	39.6	39.4	39.5	39.3	0	0	0	0	0	0	0	0	0	0
2022-12-17	-23	33	38.9	-	39.4	39.2	39.7	39.4	39.5	39.5	39.7	39.5	39.4	39.3	39.6	39.4	39.3	39.5	39.3	39.2	39.4	39.2	39.4	39.3	0	0	0	0	0	0	0	0	0	0
2022-12-18	-22	34	39	39.8	39.2	38.9	39.5	39.1	39.4	39.3	39.8	39.7	39.5	39.4	39.6	39.5	39.4	39.6	39.5	39.4	39.6	39.4	39.5	39.2	0	0	0	0	0	0	0	0	0	0
2022-12-19	-21	35	39.3	39.6	39.5	39.2	39.4	38.7	39.2	39.5	39.8	39.2	39.4	39.5	39.3	39.4	39.6	39.5	39.4	39.3	39.5	39.3	39.2	39.1	1 (96)	0	1 (96)	0	0	0	0	0	0	0	96: Terramycin (Oxytetracycline)
2022-12-20	-20	36	39.6	39.4	39.3	39	39.5	39.1	39.3	39.3	39.5	39.2	39	39.3	39	39.2	39.3	39.4	39.3	39.1	39.1	39.5	39.3	39	1 (96)	0	1 (96)	0	0	0	0	0	0	0
2022-12-21	-19	37	39.5	39.6	39.6	39.5	39.5	39.2	39.3	39.4	39.6	39.5	39.5	39.4	39.6	39.5	39.5	39.6	39.3	39.1	39	39.2	39.3	39.1	1 (96)	0	1 (96)	0	0	0	0	0	0	0	96: Terramycin (Oxytetracycline)
2022-12-22	-18	38	39.5	39.5	39.6	39.4	39.4	39.2	39.4	39.5	39.7	39.4	39.4	39.2	39.5	39.4	39.4	39.3	39.2	39.1	39.3	39.1	39.2	38.9	1 (96)	0	1 (96)	0	0	0	0	0	0	0
2022-12-23	-17	39	39.3	39.2	39.5	39.5	39.4	39.2	39.4	39.4	39.6	39.4	39.3	39.3	39.4	39.3	39.2	39.4	39.8	39.4	39.6	39.3	39.1	39	1 (96)	0	1 (96)	0	0	0	0	0	0	0
2022-12-24	-16	40	39.3	39.6	39.2	39.4	39.4	39.3	39.4	39.2	39.5	39.3	39.7	39.2	39.7	39.3	39.5	39.8	39.2	39.2	39.6	39.2	39.3	38.8	1 (96)	0	1 (96)	0	0	0	0	0	0	0	96: Terramycin (Oxytetracycline)
2022-12-25	-15	41	38.8	39	39.4	39.1	39.4	39.5	39.4	39.4	39.4	39	39.9	39.6	39.7	39.3	39.5	39.7	39.2	39.5	39.7	39	39.3	39	1 (96)	0	1 (96)	0	0	0	0	0	0	0
2022-12-26	-14	42	38.5	39	39	39.1	39	39.1	39.4	39	39.2	39.3	39.8	39.7	40	39.5	39.2	39.7	39	39	39.3	39	39.4	39.1	1 (96)	0	1 (96)	0	0	0	0	0	0	0	96: Terramycin (Oxytetracycline)
2022-12-27	-13	43	39.1	39.4	39.2	39.4	39.5	39.3	39.2	39.2	39.4	39.3	39.5	39.6	39.7	39.5	39.4	39.6	38.9	39.1	39	39.2	39.1	39.5	0	0	1 (96)	0	0	0	0	0	0	0
2022-12-28	-12	44	39.3	39.5	39.4	39.6	39.3	39.5	39.1	39.3	39.5	39.3	39.6	39.5	39.4	39.6	39.5	39.4	39.1	39	39.2	39.6	39.5	39.2	0	0	1 (96)	0	0	0	0	0	0	0	96: Terramycin (Oxytetracycline)
2022-12-29	-11	45	39.4	39.6	39.1	39.1	39.6	39.3	39.5	39.3	39.6	39.4	39.4	39.3	39.2	39.4	39.3	39.5	39	39.2	39.1	39.4	39.3	39.5	1 (96)	0	1 (96)	0	0	0	0	0	0	0
2022-12-30	-10	46	39.3	39.4	39.4	39.4	39.2	39.1	39.1	39	39.4	39.2	39.3	39.1	39	39.3	39.1	39.2	39.1	39	39.2	39.2	39.1	39.3	1 (96)	0	1 (96)	0	0	0	0	0	0	0
2022-12-31	-9	47	39.4	39.4	39.4	39.2	39.4	39.2	38.8	30.3	39.6	39.4	39.8	39.5	39.9	39.8	39.7	40.1	39.4	39.5	39.3	39.7	39.7	39.5	0	0	1 (96)	0	1 (96)	0	0	0	0	0	96: Terramycin (Oxytetracycline)
2023-01-01	-8	48	38.8	39.2	39	39.2	39.5	39.3	39.4	39.7	39.8	39.5	39.7	39.8	39.9	39.5	39.7	39.9	39.5	39.2	39.6	39.5	39.6	39.8	0	0	0	1 (14)	1(14)	0	0	0	0	0	39: Metacam (Meloxicam)
2023-01-02	-7	49	39.2	39.3	39.4	39.3	39.4	39.1	39.3	39.5	39.3	39.1	39.6	39.5	39.7	39.5	39.4	39.7	39	38.9	39.2	30.4	39.7	39.2	0	0	0		1 (93)	0	0	0	0	0	39: Metacam (Meloxicam)
2023-01-03	-6	50	39.1	39.4	39.4	39.1	39.2	39.1	39.4	39.3	39.3	39.5	39.4	39.3	39.5	39.4	39.4	39.5	38.9	39.2	39.3	39.3	39.1	39.4	0	0	0		1 (93)	0	0	0	0	0	39: Metacam (Meloxicam)
2023-01-04	-5	51	39.4	39.1	39.2	39.3	39.4	39.1	39.1	39.1	39.4	39.2	39.5	30.4	39.6	39.3	39.2	39.6	38.7	38.5	38.8	39.1	39.4	39.2	0	0	0		1 (93)	0	0	0	0	0	96: Terramycin (Oxytetracycline)
2023-01-05	-4	52	39.2	39.1	39.3	39.1	39.2	39.1	39.4	39.4	39.1	39.3	39.4	39.2	39.3	39.5	39.3	39.4	39.2	39.1	39.5	39.6	39.4	39.2	0	0	0		1 (93)	0	0	0	0	0	39: Metacam (Meloxicam)
2023-01-06	-3	53	39.6	39.7	39.3	39.4	39.1	39.1	39.4	39.5	39.9	39.3	39.3	39.3	39	39.4	39.3	39.2	38.6	39	39.2	39.5	39.5	39.2	1 (96)	0	1 (96)		1 (93, 96)	0	0	0	0	0	39: Metacam (Meloxicam), 14: Metacam (Meloxicam), 96: Terramycin (Oxytetracycline)
2023-01-07	-2	54	39.5	39.5	39.2	39.1	39.2	39.1	39.3	39.4	39.2	39.1	39.2	39.2	39.1	39.3	39.1	39.2	39	39.1	39.2	39.4	39.3	39.2	1 (96)	0	1 (96)	1 (14)	1 (14, 93, 96)	0	0	0	0	0	14: Metacam (Meloxicam)
2023-01-08	-1	55	39.4	39.6	39.4	39.3	39.4	39.3	39.5	39.3	39.5	39.4	39.4	39.6	39.3	39.4	39.2	39.3	39.3	39.2	39.4	39.1	39.5	39.8	1 (14, 93, 96)	1 (14)	1 (96)	1 (14, 93)	1 (14, 93, 96)	0	0	0	0	0	14: Metacam (Meloxicam)
2023-01-09	0	56	39.4	39.5	39.4	39.4	39.1	39.5	39.1	39.4	39.1	39.3	39.3	39.4	39.2	39.3	39.4	39.2	39.5	39.3	39.4	39.4	39.5	39.2	1 (93)	0	0	1 (93)	1 (14, 93)	0	0	0	0	0	14: Metacam (Meloxicam), 96: Terramycin (Oxytetracyclinum)
2023-01-10	1	57	39.2	39.2	39.6	39.2	39.4	39.3	39.6	39.4	39.1	39.6	39.7	39.6	39.8	39.5	39.7	39.9	39.3	39.2	39.5	39.2	39.5	39.2	1 (93)	0	0	1 (14, 93)	1 (93, 96)	0	0	0	0	0
2023-01-11	2	58	39.4	39.2	39.4	39.2	39.4	39.1	39.3	39.3	39.5	39.5	39.8	39.6	39.8	39.5	39.8	40	39	39.1	39.3	39	39.4	39.1	1 (93)	0	0	1 (14, 93)	1 (96)	0	0	0	0	0	14: Metacam (Meloxicam), 96: Terramycin (Oxytetracyclinum)
2023-01-12	3	59	39.1	39.2	39.4	39.2	39.5	39.4	39.5	39.4	39.4	39.3	39.8	39.6	39.8	39.6	39.6	39.9	39.2	39.4	39	39.2	39.5	39.2	1 (93)	0	0	1 (14, 93)	1 (96)	0	0	0	0	0
2023-01-13	4	60	39.1	39.2	39.2	39.2	39.5	39.4	39.5	39.3	39.2	39.2	39.5	39.6	39.7	39.6	39.6	39.4	39.1	39.8	39.1	39.1	39.6	39.6	1 (93)	0	0	1 (14, 93)	1 (96)	0	0	0	0	0
2023-01-14	5	61	39.1	39.1	39	38.7	39	39.1	39.1	39.4	39.7	39.6	39.3	38.7	39.1	39.3	39	38.9	38.6	38.3	38.6	39.4	39.1	39.1	0	0	1 (14)		1 (96)	0	0	1 (82, 94, 97)	0	0
2023-01-15	6	62	38.8	38.8	39	39	39	39.4	39.3	39.1	39.6	39	39.1	39	39.4	39.1	39.2	39	39.2	39.4	39.4	39.2	39.1	38.5	0	0	1 (14)		1 (96)	0	0	0	0	0
2023-01-16	7	63	39	39.3	39.1	39	39.5	39.2	39.4	39.2	39.5	39.3	39.2	39.1	39.3	39.3	39.6	39.6	39.1	39.1	39.3	39.2	39.4	38.9	0	0	1 (14)		0	0	0	0	0	0
2023-01-17	8	64	39.1	39.2	39.3	39.1	39.3	39.4	39.1	39.4	39.3	39.1	39.2	39	39.2	39.2	39.4	39.5	39.5	39.5	39.4	39.5	39.7	39.2	0	0	0		0	0	0	0	0	0
2023-01-18	9	65	39	39.2	39	39.2	39.2	39.1	39.3	39.3	39.2	39.3	39.3	39.2	39.4	39.1	39.3	39.4	39.4	39.7	39.5	39.4	39.7	39.2	0	0	0		0	0	0	0	0	0
2023-01-19	10	66	39.3	39.1	39.5	39.1	39.5	39.5	39.3	39.4	39.6	39.3	39.4	39	39.2	39	39.2	39.3	39.6	39.4	39.3	39.4	39.5	39.4	1 (93)	0	0	1 (93)	0	0	0	0	0	0
2023-01-20	11	67	39.1	38.8	39.1	39.2	39.2	39.5	39.1	39.4	39.1	39.3	39.5	39.5	39.7	39.5	39.6	39.8	39.3	39.4	39.1	39.2	39	39.1	1 (93)	0	0	1 (14, 93)	0	0	0	0	0	0
2023-01-21	12	68	39.1	38.8	39.1	39.3	39.6	39.5	39	39.3	39.5	39.2	39.6	39.4	39.8	39.5	39.5	39.7	39.3	39.4	39.5	39.4	39.7	39.2		1 ( 93)	1 (14)	1 (14)	1 (93)	0	0	0	0	0
2023-01-22	13	69	38.8	39	39	38.9	39.3	39.5	39.2	39.3	39.5	39	39.5	39.1	39.2	39.6	39.2	39.5	39.2	39.3	39.4	39.4	39.5	39.2	0	0	0	1 (14)	0	0	0	0	0	0
2023-01-23	14	70	39	39	39.2	39.2	39.2	39.3	39.1	39.1	39.4	39.1	39.4	39.2	39.1	39.4	39.5	39.6	39	39.2	39.3	38.7	38.9	38.8	0	0	0	1 (14)	0	0	0	0	0	0
2023-01-24	15	71	39.5	39	39	39.1	39.4	39.1	39	39.4	39.3	39.1	39.3	39.1	39.2	39.3	39.4	39.4	39.5	39.4	39.5	39.4	39.6	39.1	0	0	0	1 (14)	0	0	0	0	0	0
2023-01-25	16	72	39.3	39.1	38.9	39	39.2	39.3	39	39.4	39.1	39.2	39.2	39.2	39	39.4	39.2	39.3	39.5	39.3	39.5	39.4	39.4	39.1	0	0	0	1 (14)	0	0	0	0	0	0
2023-01-26	17	73	39.1	39.2	39.3	39.4	39.4	39.1	39.2	39.2	39.2	39.4	39.4	39.6	39.5	39.2	39.4	39.3	39.5	39.4	39.4	39.4	39.5	39.1	0	0	0	1 (14)	0	0	0	0	0	0
2023-01-27	18	74	39.2	38.8	39.3	39.1	39.3	39.4	39.1	39.2	39.4	39.1	39.3	39.4	39.2	39.3	39.2	39.1	39.1	39.2	39.3	38.8	39.1	39.5	1 (93)	0	0	1 (14, 93)	0	0	0	0	0	0
2023-01-28	19	75	39.4	39.2	39.2	39.1	39.1	39.4	39.1	39.4	39.1	39.3	39.4	39.1	39.3	39.2	39.1	39	39	39.4	39.3	39	39.2	39.4	1 (93)	0	0	1 (14, 93)	0	0	0	0	0	0
2023-01-29	20	76	39.2	39.1	39.4	39.3	39.2	39.4	39.1	39.4	39.1	39.2	39.3	39.1	39	39.1	39.4	39.1	39.1	39.4	39.1	39.1	39.4	39.2	1 (93)	0	0	1 (14, 93)	0	0	0	0	0	0
2023-01-30	21	77	39.5	39.1	39.1	38.8	39.1	39.1	39.3	39.1	39	39.3	39.4	39.2	39.1	39.6	39.4	39.7	39.3	39.2	39.4	39.2	39.6	39.2	1 (93)	0	0	1 (14, 93)	0	0	0	0	0	0
2023-01-31	22	78	39.1	39	39.2	39	39.1	39.3	39.2	39.1	39.4	39.2	39.3	39.2	39	39.4	39.5	39.6	39.4	39.1	39.4	39.2	39.4	39	1 (93)	0	0	1 (14, 93)	0	0	0	0	0	0
2023-02-01	23	79	39.4	39.3	39.2	39.3	39.2	39.2	39	39.4	39.5	39.1	39.4	39.2	39.1	39.3	39.1	39.2	39.3	39	39.2	39.3	39.3	39.2	0	0	0	1 (14, 93)	0	0	0	0	0	0
2023-02-02	24	80	39.2	39.1	39.1	39	39.1	39.2	39	39.3	39.4	39.2	39.3	39.1	39.2	39.4	39.2	39.3	39.4	39.4	39.4	39.4	39	39.2	0	0	0	1 (14, 93)	0	0	0	0	0	0
2023-02-03	25	81	38.8	38.9	38.9	38.8	39.3	39.1	39.1	39.6	39.3	39.1	39.2	39.2	39.1	39.3	39.2	39.1	38.9	39.1	39.2	39.3	39.2	38.9	0	0	0	1 (14, 93)	0	0	0	0	0	0
2023-02-04	26	82	39.3	39	39	39	39.1	39.1	39.1	39.2	39.5	39.3	39.6	39.2	39.2	39	39.2	39.3	38.9	39.1	39.2	39.1	39	39.1	0	0	0	1 (14, 93)	0	0	0	0	0	0
2023-02-05	27	83	39.1	38.7	39	39.1	38.9	39.2	39.2	39.1	39.2	39	39.1	39.3	38.9	38.6	38.8	38.9	38.8	39.1	38.7	39	38.9	38.9	0	0	0	1 (14, 93)	0	0	0	0	0	0
2023-02-06	28	84	39.1	38.8	38.7	38.8	39.1	39.2	39.1	39.3	39.5	39.2	39	30.2	39.1	39.1	39	39.2	39	39.2	38.9	39.1	39	39.2	0	0	0	1 (14)	0	0	0	0	0	0
2023-02-07	29	85											39.1	39.2	39	39	39	39.2	38.8	39.1	39.1	30.2	39	39.3	0	0	0	1 (14)	0	0	0	0	0	0
